# Supplementary material for: Can malaria rapid diagnostic tests by drug sellers under field conditions classify children 5 years old or less with or without Plasmodium falciparum malaria? Comparison with nested PCR analysis
Source: Malar J. 2018 Oct 16;17:365. doi: 10.1186/s12936-018-2508-x (PMC6192306; doi:10.1186/s12936-018-2508-x)
Supplement: Supplementary file 2 — Additional file 2. The calculations of sensitivity, specificity, predictive values and likelihood ratios of the diagnostic strategies and respective formulae used. [file 12936_2018_2508_MOESM2_ESM.xlsx]

## Sheet: Additional File 2
	Illustration of the calculation of sensitivity, specificity, predictive values and likelihood ratios
							Prevalence		Sensitivity		Specificity		Positive predictive value		Negative predictive value		Positive likelihood ratio		Negative likelihood ratio
			FTA -PCR
			Positive	Negative	Total
	Drug seller interpretation of mRDT	Positive	49	13	62		0.301508		0.816667		0.906475		0.790323		0.919708		8.73205		0.202249
		Negative	11	126	137
		Total	60	139	199
			FTA -PCR
			Positive	Negative	Total
	Lab scientist re-reading	Positive	53	6	59		0.306533		0.868852		0.956522		0.898305		0.942857		19.9836		0.137109
		Negative	8	132	140
		Total	61	138	199
			FTA -PCR
			Positive	Negative	Total
	RDT-PCR	Positive	49	6	55		0.301887		0.765625		0.959459		0.890909		0.904459		18.8854		0.244278
		Negative	15	142	157
		Total	64	148	212
	Formulae applied to calculate sensitivity, specificity, predictive values and likelihood ratios of the diagnostic tests
